# Supplementary material for: Discrepancy in interactions and conformational dynamics of pregnane X receptor (PXR) bound to an agonist and a novel competitive antagonist
Source: Comput Struct Biotechnol J. 2022 Jun 13;20:3004–18. doi: 10.1016/j.csbj.2022.06.020 (PMC9218138; doi:10.1016/j.csbj.2022.06.020)
Supplement: Supplementary data: MSM structures [file mmc4.zip]

Archive with 5 entries (5 files):
- S1.pse
- S2.pse
- S3.pse
- S4.pse
- S5.pse
